# Supplementary material for: Development and validation of an artificial neural network prognostic model after gastrectomy for gastric carcinoma: An international multicenter cohort study
Source: Cancer Med. 2020 Jul 15;9(17):6205–15. doi: 10.1002/cam4.3245 (PMC7476835; doi:10.1002/cam4.3245)
Supplement: Supplementary file 2 — Supinfo [file CAM4-9-6205-s002.zip]

Archive with 1 entries (1 files):
- ANN_PMML.xml
