# Supplementary material for: Development and validation of an artificial neural network prognostic model after gastrectomy for gastric carcinoma: An international multicenter cohort study
Source: Cancer Med. 2020 Jul 15;9(17):6205–15. doi: 10.1002/cam4.3245 (PMC7476835; doi:10.1002/cam4.3245)
Supplement: Supplementary file 2 — Supinfo [file CAM4-9-6205-s002.zip › ANN_PMML.xml]

<?xml version="1.0" encoding="UTF-8" ?>

<PMML
	version="4.0"
	xmlns="http://www.dmg.org/PMML-4_0"
	xmlns:xsi="http://www.w3.org/2001/XMLSchema-instance"
	xsi:schemaLocation="http://www.dmg.org/PMML-4_0 pmml-4-0.xsd">
	<Header
		copyright="Copyright (c) 1989, 2010 SPSS Inc., an IBM Company.">
		<Application
			name="IBM SPSS Statistics&#32;"
			version="19.0.0"/>
		<Timestamp>Thu Jul 25 09:59:40 2019</Timestamp>
	</Header>
	<DataDictionary
		numberOfFields="10">
		<DataField
			name="Fiveyearssurvivalstatus"
			optype="categorical"
			dataType="double">
			<Value
				value="0"/>
			<Value
				value="1"/>
		</DataField>
		<DataField
			name="Hospital_volume"
			optype="categorical"
			dataType="double">
			<Value
				value="0"/>
			<Value
				value="1"/>
		</DataField>
		<DataField
			name="Age"
			optype="categorical"
			dataType="double">
			<Value
				value="1"/>
			<Value
				value="2"/>
			<Value
				value="3"/>
			<Value
				value="4"/>
		</DataField>
		<DataField
			name="Race"
			optype="categorical"
			dataType="double">
			<Value
				value="1"/>
			<Value
				value="2"/>
			<Value
				value="3"/>
			<Value
				value="4"/>
			<Value
				value="5"/>
		</DataField>
		<DataField
			name="Gastrectomy_type"
			optype="categorical"
			dataType="double">
			<Value
				value="0"/>
			<Value
				value="1"/>
		</DataField>
		<DataField
			name="Tumor_size"
			optype="categorical"
			dataType="double">
			<Value
				value="1"/>
			<Value
				value="2"/>
			<Value
				value="3"/>
			<Value
				value="4"/>
			<Value
				value="5"/>
		</DataField>
		<DataField
			name="Depth_of_invasion"
			optype="categorical"
			dataType="double">
			<Value
				value="1"/>
			<Value
				value="2"/>
			<Value
				value="3"/>
			<Value
				value="4"/>
			<Value
				value="5"/>
		</DataField>
		<DataField
			name="No.metastatic_LN"
			optype="categorical"
			dataType="double">
			<Value
				value="0"/>
			<Value
				value="1"/>
			<Value
				value="2"/>
			<Value
				value="3"/>
			<Value
				value="4"/>
		</DataField>
		<DataField
			name="No.retrieved_LN"
			optype="categorical"
			dataType="double">
			<Value
				value="1"/>
			<Value
				value="2"/>
			<Value
				value="3"/>
		</DataField>
		<DataField
			name="metastatic_LN_ratio"
			optype="categorical"
			dataType="double">
			<Value
				value="0"/>
			<Value
				value="1"/>
			<Value
				value="2"/>
			<Value
				value="3"/>
		</DataField>
	</DataDictionary>
	<TransformationDictionary>
		<DerivedField
			optype="categorical"
			dataType="double"
			name="FiveyearssurvivalstatusValue0">
			<NormDiscrete
				field="Fiveyearssurvivalstatus"
				value="0"/>
		</DerivedField>
		<DerivedField
			optype="categorical"
			dataType="double"
			name="FiveyearssurvivalstatusValue1">
			<NormDiscrete
				field="Fiveyearssurvivalstatus"
				value="1"/>
		</DerivedField>
		<DerivedField
			optype="categorical"
			dataType="double"
			name="Hospital_volumeValue0">
			<NormDiscrete
				field="Hospital_volume"
				value="0"/>
		</DerivedField>
		<DerivedField
			optype="categorical"
			dataType="double"
			name="Hospital_volumeValue1">
			<NormDiscrete
				field="Hospital_volume"
				value="1"/>
		</DerivedField>
		<DerivedField
			optype="categorical"
			dataType="double"
			name="AgeValue0">
			<NormDiscrete
				field="Age"
				value="1"/>
		</DerivedField>
		<DerivedField
			optype="categorical"
			dataType="double"
			name="AgeValue1">
			<NormDiscrete
				field="Age"
				value="2"/>
		</DerivedField>
		<DerivedField
			optype="categorical"
			dataType="double"
			name="AgeValue2">
			<NormDiscrete
				field="Age"
				value="3"/>
		</DerivedField>
		<DerivedField
			optype="categorical"
			dataType="double"
			name="AgeValue3">
			<NormDiscrete
				field="Age"
				value="4"/>
		</DerivedField>
		<DerivedField
			optype="categorical"
			dataType="double"
			name="RaceValue0">
			<NormDiscrete
				field="Race"
				value="1"/>
		</DerivedField>
		<DerivedField
			optype="categorical"
			dataType="double"
			name="RaceValue1">
			<NormDiscrete
				field="Race"
				value="2"/>
		</DerivedField>
		<DerivedField
			optype="categorical"
			dataType="double"
			name="RaceValue2">
			<NormDiscrete
				field="Race"
				value="3"/>
		</DerivedField>
		<DerivedField
			optype="categorical"
			dataType="double"
			name="RaceValue3">
			<NormDiscrete
				field="Race"
				value="4"/>
		</DerivedField>
		<DerivedField
			optype="categorical"
			dataType="double"
			name="RaceValue4">
			<NormDiscrete
				field="Race"
				value="5"/>
		</DerivedField>
		<DerivedField
			optype="categorical"
			dataType="double"
			name="Gastrectomy_typeValue0">
			<NormDiscrete
				field="Gastrectomy_type"
				value="0"/>
		</DerivedField>
		<DerivedField
			optype="categorical"
			dataType="double"
			name="Gastrectomy_typeValue1">
			<NormDiscrete
				field="Gastrectomy_type"
				value="1"/>
		</DerivedField>
		<DerivedField
			optype="categorical"
			dataType="double"
			name="Tumor_sizeValue0">
			<NormDiscrete
				field="Tumor_size"
				value="1"/>
		</DerivedField>
		<DerivedField
			optype="categorical"
			dataType="double"
			name="Tumor_sizeValue1">
			<NormDiscrete
				field="Tumor_size"
				value="2"/>
		</DerivedField>
		<DerivedField
			optype="categorical"
			dataType="double"
			name="Tumor_sizeValue2">
			<NormDiscrete
				field="Tumor_size"
				value="3"/>
		</DerivedField>
		<DerivedField
			optype="categorical"
			dataType="double"
			name="Tumor_sizeValue3">
			<NormDiscrete
				field="Tumor_size"
				value="4"/>
		</DerivedField>
		<DerivedField
			optype="categorical"
			dataType="double"
			name="Tumor_sizeValue4">
			<NormDiscrete
				field="Tumor_size"
				value="5"/>
		</DerivedField>
		<DerivedField
			optype="categorical"
			dataType="double"
			name="Depth_of_invasionValue0">
			<NormDiscrete
				field="Depth_of_invasion"
				value="1"/>
		</DerivedField>
		<DerivedField
			optype="categorical"
			dataType="double"
			name="Depth_of_invasionValue1">
			<NormDiscrete
				field="Depth_of_invasion"
				value="2"/>
		</DerivedField>
		<DerivedField
			optype="categorical"
			dataType="double"
			name="Depth_of_invasionValue2">
			<NormDiscrete
				field="Depth_of_invasion"
				value="3"/>
		</DerivedField>
		<DerivedField
			optype="categorical"
			dataType="double"
			name="Depth_of_invasionValue3">
			<NormDiscrete
				field="Depth_of_invasion"
				value="4"/>
		</DerivedField>
		<DerivedField
			optype="categorical"
			dataType="double"
			name="Depth_of_invasionValue4">
			<NormDiscrete
				field="Depth_of_invasion"
				value="5"/>
		</DerivedField>
		<DerivedField
			optype="categorical"
			dataType="double"
			name="No.metastatic_LNValue0">
			<NormDiscrete
				field="No.metastatic_LN"
				value="0"/>
		</DerivedField>
		<DerivedField
			optype="categorical"
			dataType="double"
			name="No.metastatic_LNValue1">
			<NormDiscrete
				field="No.metastatic_LN"
				value="1"/>
		</DerivedField>
		<DerivedField
			optype="categorical"
			dataType="double"
			name="No.metastatic_LNValue2">
			<NormDiscrete
				field="No.metastatic_LN"
				value="2"/>
		</DerivedField>
		<DerivedField
			optype="categorical"
			dataType="double"
			name="No.metastatic_LNValue3">
			<NormDiscrete
				field="No.metastatic_LN"
				value="3"/>
		</DerivedField>
		<DerivedField
			optype="categorical"
			dataType="double"
			name="No.metastatic_LNValue4">
			<NormDiscrete
				field="No.metastatic_LN"
				value="4"/>
		</DerivedField>
		<DerivedField
			optype="categorical"
			dataType="double"
			name="No.retrieved_LNValue0">
			<NormDiscrete
				field="No.retrieved_LN"
				value="1"/>
		</DerivedField>
		<DerivedField
			optype="categorical"
			dataType="double"
			name="No.retrieved_LNValue1">
			<NormDiscrete
				field="No.retrieved_LN"
				value="2"/>
		</DerivedField>
		<DerivedField
			optype="categorical"
			dataType="double"
			name="No.retrieved_LNValue2">
			<NormDiscrete
				field="No.retrieved_LN"
				value="3"/>
		</DerivedField>
		<DerivedField
			optype="categorical"
			dataType="double"
			name="metastatic_LN_ratioValue0">
			<NormDiscrete
				field="metastatic_LN_ratio"
				value="0"/>
		</DerivedField>
		<DerivedField
			optype="categorical"
			dataType="double"
			name="metastatic_LN_ratioValue1">
			<NormDiscrete
				field="metastatic_LN_ratio"
				value="1"/>
		</DerivedField>
		<DerivedField
			optype="categorical"
			dataType="double"
			name="metastatic_LN_ratioValue2">
			<NormDiscrete
				field="metastatic_LN_ratio"
				value="2"/>
		</DerivedField>
		<DerivedField
			optype="categorical"
			dataType="double"
			name="metastatic_LN_ratioValue3">
			<NormDiscrete
				field="metastatic_LN_ratio"
				value="3"/>
		</DerivedField>
	</TransformationDictionary>
	<NeuralNetwork
		functionName="classification"
		activationFunction="tanh">
		<MiningSchema>
			<MiningField
				name="Hospital_volume"/>
			<MiningField
				name="Age"/>
			<MiningField
				name="Race"/>
			<MiningField
				name="Gastrectomy_type"/>
			<MiningField
				name="Tumor_size"/>
			<MiningField
				name="Depth_of_invasion"/>
			<MiningField
				name="No.metastatic_LN"/>
			<MiningField
				name="No.retrieved_LN"/>
			<MiningField
				name="metastatic_LN_ratio"/>
			<MiningField
				name="Fiveyearssurvivalstatus"
				usageType="predicted"/>
		</MiningSchema>
		<NeuralInputs>
			<NeuralInput
				id="0">
				<DerivedField
					optype="categorical"
					dataType="double">
					<FieldRef
						field="Hospital_volumeValue0"/>
				</DerivedField>
			</NeuralInput>
			<NeuralInput
				id="1">
				<DerivedField
					optype="categorical"
					dataType="double">
					<FieldRef
						field="Hospital_volumeValue1"/>
				</DerivedField>
			</NeuralInput>
			<NeuralInput
				id="2">
				<DerivedField
					optype="categorical"
					dataType="double">
					<FieldRef
						field="AgeValue0"/>
				</DerivedField>
			</NeuralInput>
			<NeuralInput
				id="3">
				<DerivedField
					optype="categorical"
					dataType="double">
					<FieldRef
						field="AgeValue1"/>
				</DerivedField>
			</NeuralInput>
			<NeuralInput
				id="4">
				<DerivedField
					optype="categorical"
					dataType="double">
					<FieldRef
						field="AgeValue2"/>
				</DerivedField>
			</NeuralInput>
			<NeuralInput
				id="5">
				<DerivedField
					optype="categorical"
					dataType="double">
					<FieldRef
						field="AgeValue3"/>
				</DerivedField>
			</NeuralInput>
			<NeuralInput
				id="6">
				<DerivedField
					optype="categorical"
					dataType="double">
					<FieldRef
						field="RaceValue0"/>
				</DerivedField>
			</NeuralInput>
			<NeuralInput
				id="7">
				<DerivedField
					optype="categorical"
					dataType="double">
					<FieldRef
						field="RaceValue1"/>
				</DerivedField>
			</NeuralInput>
			<NeuralInput
				id="8">
				<DerivedField
					optype="categorical"
					dataType="double">
					<FieldRef
						field="RaceValue2"/>
				</DerivedField>
			</NeuralInput>
			<NeuralInput
				id="9">
				<DerivedField
					optype="categorical"
					dataType="double">
					<FieldRef
						field="RaceValue3"/>
				</DerivedField>
			</NeuralInput>
			<NeuralInput
				id="10">
				<DerivedField
					optype="categorical"
					dataType="double">
					<FieldRef
						field="RaceValue4"/>
				</DerivedField>
			</NeuralInput>
			<NeuralInput
				id="11">
				<DerivedField
					optype="categorical"
					dataType="double">
					<FieldRef
						field="Gastrectomy_typeValue0"/>
				</DerivedField>
			</NeuralInput>
			<NeuralInput
				id="12">
				<DerivedField
					optype="categorical"
					dataType="double">
					<FieldRef
						field="Gastrectomy_typeValue1"/>
				</DerivedField>
			</NeuralInput>
			<NeuralInput
				id="13">
				<DerivedField
					optype="categorical"
					dataType="double">
					<FieldRef
						field="Tumor_sizeValue0"/>
				</DerivedField>
			</NeuralInput>
			<NeuralInput
				id="14">
				<DerivedField
					optype="categorical"
					dataType="double">
					<FieldRef
						field="Tumor_sizeValue1"/>
				</DerivedField>
			</NeuralInput>
			<NeuralInput
				id="15">
				<DerivedField
					optype="categorical"
					dataType="double">
					<FieldRef
						field="Tumor_sizeValue2"/>
				</DerivedField>
			</NeuralInput>
			<NeuralInput
				id="16">
				<DerivedField
					optype="categorical"
					dataType="double">
					<FieldRef
						field="Tumor_sizeValue3"/>
				</DerivedField>
			</NeuralInput>
			<NeuralInput
				id="17">
				<DerivedField
					optype="categorical"
					dataType="double">
					<FieldRef
						field="Tumor_sizeValue4"/>
				</DerivedField>
			</NeuralInput>
			<NeuralInput
				id="18">
				<DerivedField
					optype="categorical"
					dataType="double">
					<FieldRef
						field="Depth_of_invasionValue0"/>
				</DerivedField>
			</NeuralInput>
			<NeuralInput
				id="19">
				<DerivedField
					optype="categorical"
					dataType="double">
					<FieldRef
						field="Depth_of_invasionValue1"/>
				</DerivedField>
			</NeuralInput>
			<NeuralInput
				id="20">
				<DerivedField
					optype="categorical"
					dataType="double">
					<FieldRef
						field="Depth_of_invasionValue2"/>
				</DerivedField>
			</NeuralInput>
			<NeuralInput
				id="21">
				<DerivedField
					optype="categorical"
					dataType="double">
					<FieldRef
						field="Depth_of_invasionValue3"/>
				</DerivedField>
			</NeuralInput>
			<NeuralInput
				id="22">
				<DerivedField
					optype="categorical"
					dataType="double">
					<FieldRef
						field="Depth_of_invasionValue4"/>
				</DerivedField>
			</NeuralInput>
			<NeuralInput
				id="23">
				<DerivedField
					optype="categorical"
					dataType="double">
					<FieldRef
						field="No.metastatic_LNValue0"/>
				</DerivedField>
			</NeuralInput>
			<NeuralInput
				id="24">
				<DerivedField
					optype="categorical"
					dataType="double">
					<FieldRef
						field="No.metastatic_LNValue1"/>
				</DerivedField>
			</NeuralInput>
			<NeuralInput
				id="25">
				<DerivedField
					optype="categorical"
					dataType="double">
					<FieldRef
						field="No.metastatic_LNValue2"/>
				</DerivedField>
			</NeuralInput>
			<NeuralInput
				id="26">
				<DerivedField
					optype="categorical"
					dataType="double">
					<FieldRef
						field="No.metastatic_LNValue3"/>
				</DerivedField>
			</NeuralInput>
			<NeuralInput
				id="27">
				<DerivedField
					optype="categorical"
					dataType="double">
					<FieldRef
						field="No.metastatic_LNValue4"/>
				</DerivedField>
			</NeuralInput>
			<NeuralInput
				id="28">
				<DerivedField
					optype="categorical"
					dataType="double">
					<FieldRef
						field="No.retrieved_LNValue0"/>
				</DerivedField>
			</NeuralInput>
			<NeuralInput
				id="29">
				<DerivedField
					optype="categorical"
					dataType="double">
					<FieldRef
						field="No.retrieved_LNValue1"/>
				</DerivedField>
			</NeuralInput>
			<NeuralInput
				id="30">
				<DerivedField
					optype="categorical"
					dataType="double">
					<FieldRef
						field="No.retrieved_LNValue2"/>
				</DerivedField>
			</NeuralInput>
			<NeuralInput
				id="31">
				<DerivedField
					optype="categorical"
					dataType="double">
					<FieldRef
						field="metastatic_LN_ratioValue0"/>
				</DerivedField>
			</NeuralInput>
			<NeuralInput
				id="32">
				<DerivedField
					optype="categorical"
					dataType="double">
					<FieldRef
						field="metastatic_LN_ratioValue1"/>
				</DerivedField>
			</NeuralInput>
			<NeuralInput
				id="33">
				<DerivedField
					optype="categorical"
					dataType="double">
					<FieldRef
						field="metastatic_LN_ratioValue2"/>
				</DerivedField>
			</NeuralInput>
			<NeuralInput
				id="34">
				<DerivedField
					optype="categorical"
					dataType="double">
					<FieldRef
						field="metastatic_LN_ratioValue3"/>
				</DerivedField>
			</NeuralInput>
		</NeuralInputs>
		<NeuralLayer
			numberOfNeurons="9">
			<Neuron
				id="35"
				bias="0.412575744119801">
				<Con
					from="0"
					weight="-0.488576116837747"/>
				<Con
					from="1"
					weight="0.147232710277243"/>
				<Con
					from="2"
					weight="-0.054605415733858"/>
				<Con
					from="3"
					weight="-0.124595640290226"/>
				<Con
					from="4"
					weight="-0.211926335211101"/>
				<Con
					from="5"
					weight="0.109831475662609"/>
				<Con
					from="6"
					weight="-0.398110357393454"/>
				<Con
					from="7"
					weight="-0.2031019418155"/>
				<Con
					from="8"
					weight="0.121605465305986"/>
				<Con
					from="9"
					weight="-0.252952225619184"/>
				<Con
					from="10"
					weight="-0.23114330713787"/>
				<Con
					from="11"
					weight="0.29450702403347"/>
				<Con
					from="12"
					weight="0.0240201958109079"/>
				<Con
					from="13"
					weight="0.373713655457619"/>
				<Con
					from="14"
					weight="-0.440617150129897"/>
				<Con
					from="15"
					weight="-0.183830722244812"/>
				<Con
					from="16"
					weight="-0.51386370460865"/>
				<Con
					from="17"
					weight="0.187621106780142"/>
				<Con
					from="18"
					weight="0.402991950159803"/>
				<Con
					from="19"
					weight="0.366947529687906"/>
				<Con
					from="20"
					weight="-0.110841514653973"/>
				<Con
					from="21"
					weight="-0.255803843572479"/>
				<Con
					from="22"
					weight="-0.518627616789876"/>
				<Con
					from="23"
					weight="0.22105105192423"/>
				<Con
					from="24"
					weight="0.419592540055101"/>
				<Con
					from="25"
					weight="0.251513918352629"/>
				<Con
					from="26"
					weight="0.147943550832469"/>
				<Con
					from="27"
					weight="0.435268233502584"/>
				<Con
					from="28"
					weight="0.168931976170362"/>
				<Con
					from="29"
					weight="0.116117442304908"/>
				<Con
					from="30"
					weight="0.293733241507389"/>
				<Con
					from="31"
					weight="0.0694789394645403"/>
				<Con
					from="32"
					weight="-0.201888677668185"/>
				<Con
					from="33"
					weight="0.348048051888999"/>
				<Con
					from="34"
					weight="0.0866648836699825"/>
			</Neuron>
			<Neuron
				id="36"
				bias="-0.00490928947573422">
				<Con
					from="0"
					weight="0.0108553243714534"/>
				<Con
					from="1"
					weight="-0.298278469338022"/>
				<Con
					from="2"
					weight="-0.390906741507896"/>
				<Con
					from="3"
					weight="-0.12155402735597"/>
				<Con
					from="4"
					weight="0.224918953842635"/>
				<Con
					from="5"
					weight="0.0400470374160868"/>
				<Con
					from="6"
					weight="0.446948562991016"/>
				<Con
					from="7"
					weight="0.476421145706493"/>
				<Con
					from="8"
					weight="0.378930988111838"/>
				<Con
					from="9"
					weight="-0.139903457357769"/>
				<Con
					from="10"
					weight="0.183244002482366"/>
				<Con
					from="11"
					weight="-0.129876969227164"/>
				<Con
					from="12"
					weight="-0.375216861816732"/>
				<Con
					from="13"
					weight="0.0664881549626449"/>
				<Con
					from="14"
					weight="0.0306261792436059"/>
				<Con
					from="15"
					weight="-0.237604721863122"/>
				<Con
					from="16"
					weight="0.0503032118747017"/>
				<Con
					from="17"
					weight="-0.329176149154515"/>
				<Con
					from="18"
					weight="-0.0806038462516413"/>
				<Con
					from="19"
					weight="0.243759167106314"/>
				<Con
					from="20"
					weight="0.206166202010792"/>
				<Con
					from="21"
					weight="0.380352816612758"/>
				<Con
					from="22"
					weight="-0.116962637858059"/>
				<Con
					from="23"
					weight="-0.129504110688176"/>
				<Con
					from="24"
					weight="-0.450902327782258"/>
				<Con
					from="25"
					weight="0.357438732493427"/>
				<Con
					from="26"
					weight="0.0639356141667153"/>
				<Con
					from="27"
					weight="-0.0144225173641954"/>
				<Con
					from="28"
					weight="0.359827959056461"/>
				<Con
					from="29"
					weight="0.128374560658582"/>
				<Con
					from="30"
					weight="-0.10883041092795"/>
				<Con
					from="31"
					weight="-0.305004518503155"/>
				<Con
					from="32"
					weight="-0.0271154288028126"/>
				<Con
					from="33"
					weight="-0.429485715907522"/>
				<Con
					from="34"
					weight="-0.0266676507411876"/>
			</Neuron>
			<Neuron
				id="37"
				bias="0.438798363923592">
				<Con
					from="0"
					weight="0.550477555297868"/>
				<Con
					from="1"
					weight="0.188619139465449"/>
				<Con
					from="2"
					weight="0.222149009637048"/>
				<Con
					from="3"
					weight="0.217954136364168"/>
				<Con
					from="4"
					weight="-0.49485920079468"/>
				<Con
					from="5"
					weight="0.416291999906779"/>
				<Con
					from="6"
					weight="-0.0367469936294412"/>
				<Con
					from="7"
					weight="-0.188490742296358"/>
				<Con
					from="8"
					weight="-0.379892958420096"/>
				<Con
					from="9"
					weight="-0.00314125276201173"/>
				<Con
					from="10"
					weight="-0.407159680385878"/>
				<Con
					from="11"
					weight="0.292282121064661"/>
				<Con
					from="12"
					weight="0.232517226462231"/>
				<Con
					from="13"
					weight="-0.442863490488456"/>
				<Con
					from="14"
					weight="-0.410276955949396"/>
				<Con
					from="15"
					weight="0.103250312030383"/>
				<Con
					from="16"
					weight="0.341834748219206"/>
				<Con
					from="17"
					weight="0.390349117858656"/>
				<Con
					from="18"
					weight="0.297649444464789"/>
				<Con
					from="19"
					weight="-0.273497091549445"/>
				<Con
					from="20"
					weight="0.0577748644045014"/>
				<Con
					from="21"
					weight="0.500931702930981"/>
				<Con
					from="22"
					weight="0.257023352182231"/>
				<Con
					from="23"
					weight="-0.134911607365105"/>
				<Con
					from="24"
					weight="0.188142718840403"/>
				<Con
					from="25"
					weight="0.307465694941413"/>
				<Con
					from="26"
					weight="-0.0724782157678104"/>
				<Con
					from="27"
					weight="0.446136896417918"/>
				<Con
					from="28"
					weight="0.427123336918084"/>
				<Con
					from="29"
					weight="-0.221614909738462"/>
				<Con
					from="30"
					weight="0.434168936871287"/>
				<Con
					from="31"
					weight="-0.438709680802169"/>
				<Con
					from="32"
					weight="-0.365559207655545"/>
				<Con
					from="33"
					weight="-0.0531582871055133"/>
				<Con
					from="34"
					weight="-0.138750499036198"/>
			</Neuron>
			<Neuron
				id="38"
				bias="0.283130770884182">
				<Con
					from="0"
					weight="-0.0767189238070918"/>
				<Con
					from="1"
					weight="-0.3353110691126"/>
				<Con
					from="2"
					weight="0.504050737938221"/>
				<Con
					from="3"
					weight="0.0652385585275502"/>
				<Con
					from="4"
					weight="0.371023105793765"/>
				<Con
					from="5"
					weight="-0.281963283729061"/>
				<Con
					from="6"
					weight="0.459585562342008"/>
				<Con
					from="7"
					weight="0.258385952647809"/>
				<Con
					from="8"
					weight="0.05824549931083"/>
				<Con
					from="9"
					weight="-0.053536396414316"/>
				<Con
					from="10"
					weight="-0.183668365663859"/>
				<Con
					from="11"
					weight="0.165355298826703"/>
				<Con
					from="12"
					weight="-0.0205558853322132"/>
				<Con
					from="13"
					weight="0.055805525032321"/>
				<Con
					from="14"
					weight="-0.489964033645263"/>
				<Con
					from="15"
					weight="0.335130106392455"/>
				<Con
					from="16"
					weight="-0.380306759491604"/>
				<Con
					from="17"
					weight="-0.171912328150329"/>
				<Con
					from="18"
					weight="0.377338946943388"/>
				<Con
					from="19"
					weight="0.124410938555639"/>
				<Con
					from="20"
					weight="-0.287256752173047"/>
				<Con
					from="21"
					weight="-0.532995884451374"/>
				<Con
					from="22"
					weight="-0.458431367015369"/>
				<Con
					from="23"
					weight="0.362978946070968"/>
				<Con
					from="24"
					weight="0.0367347848200667"/>
				<Con
					from="25"
					weight="-0.0705587065200775"/>
				<Con
					from="26"
					weight="-0.333035190280406"/>
				<Con
					from="27"
					weight="-0.211176790966899"/>
				<Con
					from="28"
					weight="-0.172729573441706"/>
				<Con
					from="29"
					weight="-0.0484632173426445"/>
				<Con
					from="30"
					weight="-0.480926659896837"/>
				<Con
					from="31"
					weight="-0.206010828606934"/>
				<Con
					from="32"
					weight="0.09245443768701"/>
				<Con
					from="33"
					weight="-0.349084241779937"/>
				<Con
					from="34"
					weight="-0.444572453227486"/>
			</Neuron>
			<Neuron
				id="39"
				bias="0.131918114367915">
				<Con
					from="0"
					weight="-0.215894326337793"/>
				<Con
					from="1"
					weight="-0.114165704703668"/>
				<Con
					from="2"
					weight="0.100020395750806"/>
				<Con
					from="3"
					weight="-0.268013204602004"/>
				<Con
					from="4"
					weight="-0.146055788562131"/>
				<Con
					from="5"
					weight="-0.548543856431474"/>
				<Con
					from="6"
					weight="0.300778855846509"/>
				<Con
					from="7"
					weight="0.129016891546791"/>
				<Con
					from="8"
					weight="-0.269296749485913"/>
				<Con
					from="9"
					weight="0.259238216745839"/>
				<Con
					from="10"
					weight="-0.13917377006485"/>
				<Con
					from="11"
					weight="0.194363912322991"/>
				<Con
					from="12"
					weight="-0.523931567554751"/>
				<Con
					from="13"
					weight="-0.0162931729014085"/>
				<Con
					from="14"
					weight="0.506264076891495"/>
				<Con
					from="15"
					weight="-0.374853001849934"/>
				<Con
					from="16"
					weight="-0.139764901842803"/>
				<Con
					from="17"
					weight="0.0812840952136519"/>
				<Con
					from="18"
					weight="0.658920272060599"/>
				<Con
					from="19"
					weight="0.228764903347329"/>
				<Con
					from="20"
					weight="0.130721388400273"/>
				<Con
					from="21"
					weight="0.0436438773297917"/>
				<Con
					from="22"
					weight="-0.215599437344324"/>
				<Con
					from="23"
					weight="0.0634139069325751"/>
				<Con
					from="24"
					weight="0.0733096404589068"/>
				<Con
					from="25"
					weight="0.0236575525493625"/>
				<Con
					from="26"
					weight="-0.107943898293998"/>
				<Con
					from="27"
					weight="-0.170781914425731"/>
				<Con
					from="28"
					weight="-0.210379595959167"/>
				<Con
					from="29"
					weight="-0.208660355696377"/>
				<Con
					from="30"
					weight="-0.136165961847136"/>
				<Con
					from="31"
					weight="0.587176401258213"/>
				<Con
					from="32"
					weight="0.282180990028369"/>
				<Con
					from="33"
					weight="-0.0185092316400132"/>
				<Con
					from="34"
					weight="0.154131766738459"/>
			</Neuron>
			<Neuron
				id="40"
				bias="0.215747639140616">
				<Con
					from="0"
					weight="0.207606983844339"/>
				<Con
					from="1"
					weight="-0.430185311877748"/>
				<Con
					from="2"
					weight="0.193437374070822"/>
				<Con
					from="3"
					weight="-0.571322669223833"/>
				<Con
					from="4"
					weight="0.215647341651321"/>
				<Con
					from="5"
					weight="0.147712108855571"/>
				<Con
					from="6"
					weight="0.435390125473436"/>
				<Con
					from="7"
					weight="0.0440990020461243"/>
				<Con
					from="8"
					weight="0.135659792689051"/>
				<Con
					from="9"
					weight="-0.363487421084933"/>
				<Con
					from="10"
					weight="-0.352484677010306"/>
				<Con
					from="11"
					weight="0.207718233837321"/>
				<Con
					from="12"
					weight="-0.206499626118695"/>
				<Con
					from="13"
					weight="0.289507349920445"/>
				<Con
					from="14"
					weight="0.296937173795894"/>
				<Con
					from="15"
					weight="-0.0362386412672487"/>
				<Con
					from="16"
					weight="-0.189350897277317"/>
				<Con
					from="17"
					weight="0.223188106060684"/>
				<Con
					from="18"
					weight="-0.585565139887511"/>
				<Con
					from="19"
					weight="0.278838678602792"/>
				<Con
					from="20"
					weight="-0.366146775450421"/>
				<Con
					from="21"
					weight="-0.189056174433468"/>
				<Con
					from="22"
					weight="0.415701943619143"/>
				<Con
					from="23"
					weight="-0.344330653393188"/>
				<Con
					from="24"
					weight="0.159876146972569"/>
				<Con
					from="25"
					weight="0.231698268986736"/>
				<Con
					from="26"
					weight="0.196270188167747"/>
				<Con
					from="27"
					weight="0.365118854627117"/>
				<Con
					from="28"
					weight="0.0923309915875349"/>
				<Con
					from="29"
					weight="0.347778963940147"/>
				<Con
					from="30"
					weight="-0.563693597292821"/>
				<Con
					from="31"
					weight="0.252029811187169"/>
				<Con
					from="32"
					weight="0.244380169013088"/>
				<Con
					from="33"
					weight="-0.237682060323939"/>
				<Con
					from="34"
					weight="-0.0430711838725818"/>
			</Neuron>
			<Neuron
				id="41"
				bias="-0.214602266572811">
				<Con
					from="0"
					weight="-0.097013511562437"/>
				<Con
					from="1"
					weight="0.205093983759425"/>
				<Con
					from="2"
					weight="-0.0601604368804209"/>
				<Con
					from="3"
					weight="-0.338542851193864"/>
				<Con
					from="4"
					weight="0.233322947391366"/>
				<Con
					from="5"
					weight="-0.19195298336987"/>
				<Con
					from="6"
					weight="0.41094673907819"/>
				<Con
					from="7"
					weight="0.379386377145272"/>
				<Con
					from="8"
					weight="-0.210583468800497"/>
				<Con
					from="9"
					weight="0.210321996452144"/>
				<Con
					from="10"
					weight="-0.114589745299484"/>
				<Con
					from="11"
					weight="0.405194096157606"/>
				<Con
					from="12"
					weight="-0.0748709067951189"/>
				<Con
					from="13"
					weight="-0.509177906159951"/>
				<Con
					from="14"
					weight="-0.221391972518011"/>
				<Con
					from="15"
					weight="0.504320667457843"/>
				<Con
					from="16"
					weight="-0.328317375000912"/>
				<Con
					from="17"
					weight="-0.10380927177705"/>
				<Con
					from="18"
					weight="-0.316754785182156"/>
				<Con
					from="19"
					weight="-0.381834895812433"/>
				<Con
					from="20"
					weight="-0.0126748012212959"/>
				<Con
					from="21"
					weight="-0.164997908688075"/>
				<Con
					from="22"
					weight="0.267129841975304"/>
				<Con
					from="23"
					weight="0.110737083362985"/>
				<Con
					from="24"
					weight="-0.0501542414874001"/>
				<Con
					from="25"
					weight="-0.189282514105936"/>
				<Con
					from="26"
					weight="0.369434707369245"/>
				<Con
					from="27"
					weight="0.398988453787597"/>
				<Con
					from="28"
					weight="-0.45119364748672"/>
				<Con
					from="29"
					weight="-0.243353640110119"/>
				<Con
					from="30"
					weight="-0.176413054304143"/>
				<Con
					from="31"
					weight="-0.554382222355705"/>
				<Con
					from="32"
					weight="-0.48198732860275"/>
				<Con
					from="33"
					weight="0.426453460296954"/>
				<Con
					from="34"
					weight="0.577648244359907"/>
			</Neuron>
			<Neuron
				id="42"
				bias="0.397605517798884">
				<Con
					from="0"
					weight="-0.162897916321651"/>
				<Con
					from="1"
					weight="-0.328336852871954"/>
				<Con
					from="2"
					weight="0.221694092053684"/>
				<Con
					from="3"
					weight="-0.335490530692268"/>
				<Con
					from="4"
					weight="0.0161548744573735"/>
				<Con
					from="5"
					weight="0.467607221227126"/>
				<Con
					from="6"
					weight="0.475438054253775"/>
				<Con
					from="7"
					weight="0.330738909297259"/>
				<Con
					from="8"
					weight="0.00483677910614378"/>
				<Con
					from="9"
					weight="-0.12845351828781"/>
				<Con
					from="10"
					weight="0.386155225438648"/>
				<Con
					from="11"
					weight="-0.0014409563386438"/>
				<Con
					from="12"
					weight="0.224403125235065"/>
				<Con
					from="13"
					weight="-0.274585100157497"/>
				<Con
					from="14"
					weight="0.272717946314074"/>
				<Con
					from="15"
					weight="-0.187773771272728"/>
				<Con
					from="16"
					weight="0.275467544760743"/>
				<Con
					from="17"
					weight="0.423546811834817"/>
				<Con
					from="18"
					weight="-0.0276601747069839"/>
				<Con
					from="19"
					weight="-0.190042223219205"/>
				<Con
					from="20"
					weight="0.173198946627727"/>
				<Con
					from="21"
					weight="0.397312198423678"/>
				<Con
					from="22"
					weight="-0.325509072977625"/>
				<Con
					from="23"
					weight="-0.053415076338547"/>
				<Con
					from="24"
					weight="0.153519236975757"/>
				<Con
					from="25"
					weight="-0.229665065954108"/>
				<Con
					from="26"
					weight="0.0793711345388786"/>
				<Con
					from="27"
					weight="0.415819559651586"/>
				<Con
					from="28"
					weight="0.366804105518899"/>
				<Con
					from="29"
					weight="0.291990471209074"/>
				<Con
					from="30"
					weight="-0.421922520309093"/>
				<Con
					from="31"
					weight="-0.178634756707447"/>
				<Con
					from="32"
					weight="0.384960257115906"/>
				<Con
					from="33"
					weight="0.0608078027703004"/>
				<Con
					from="34"
					weight="0.0671865169029061"/>
			</Neuron>
			<Neuron
				id="43"
				bias="-0.200811984437577">
				<Con
					from="0"
					weight="-0.163322452986277"/>
				<Con
					from="1"
					weight="-0.420653416664734"/>
				<Con
					from="2"
					weight="-0.163906478269066"/>
				<Con
					from="3"
					weight="-0.0120261676224464"/>
				<Con
					from="4"
					weight="-0.524296715398917"/>
				<Con
					from="5"
					weight="-0.107481856216419"/>
				<Con
					from="6"
					weight="0.0981740772011137"/>
				<Con
					from="7"
					weight="0.3289264930636"/>
				<Con
					from="8"
					weight="-0.475372286763701"/>
				<Con
					from="9"
					weight="0.0576380491231146"/>
				<Con
					from="10"
					weight="-0.339337192501021"/>
				<Con
					from="11"
					weight="0.47457551319285"/>
				<Con
					from="12"
					weight="0.262545884482106"/>
				<Con
					from="13"
					weight="-0.466413538248594"/>
				<Con
					from="14"
					weight="0.249623416747623"/>
				<Con
					from="15"
					weight="0.146798471412862"/>
				<Con
					from="16"
					weight="-0.167815206530455"/>
				<Con
					from="17"
					weight="-0.0463025895559606"/>
				<Con
					from="18"
					weight="0.139961698767429"/>
				<Con
					from="19"
					weight="0.128500409169186"/>
				<Con
					from="20"
					weight="-0.124337348680574"/>
				<Con
					from="21"
					weight="0.069037364949014"/>
				<Con
					from="22"
					weight="0.0770357707490083"/>
				<Con
					from="23"
					weight="0.398017808331823"/>
				<Con
					from="24"
					weight="0.463401624344049"/>
				<Con
					from="25"
					weight="0.478723876132352"/>
				<Con
					from="26"
					weight="-0.0666313253520253"/>
				<Con
					from="27"
					weight="0.417339967141691"/>
				<Con
					from="28"
					weight="-0.216996106637111"/>
				<Con
					from="29"
					weight="0.134553170112608"/>
				<Con
					from="30"
					weight="0.199830045540513"/>
				<Con
					from="31"
					weight="0.260882172270393"/>
				<Con
					from="32"
					weight="0.376520455987184"/>
				<Con
					from="33"
					weight="0.117804943078089"/>
				<Con
					from="34"
					weight="-0.237350819255813"/>
			</Neuron>
		</NeuralLayer>
		<NeuralLayer
			numberOfNeurons="2"
			activationFunction="identity"
			normalizationMethod="softmax">
			<Neuron
				id="44"
				bias="-0.125289461360423">
				<Con
					from="35"
					weight="-0.0319921609975473"/>
				<Con
					from="36"
					weight="-0.487952979869098"/>
				<Con
					from="37"
					weight="-0.237694961536974"/>
				<Con
					from="38"
					weight="0.79636266454289"/>
				<Con
					from="39"
					weight="0.326290660120946"/>
				<Con
					from="40"
					weight="-0.342621572544519"/>
				<Con
					from="41"
					weight="-0.138219702737046"/>
				<Con
					from="42"
					weight="-0.297766361761974"/>
				<Con
					from="43"
					weight="0.345059063022453"/>
			</Neuron>
			<Neuron
				id="45"
				bias="-0.306621246254894">
				<Con
					from="35"
					weight="-0.183502162989966"/>
				<Con
					from="36"
					weight="-0.0885457129861412"/>
				<Con
					from="37"
					weight="0.328277404938191"/>
				<Con
					from="38"
					weight="-0.231158873989976"/>
				<Con
					from="39"
					weight="-0.484850524042201"/>
				<Con
					from="40"
					weight="0.404651172687951"/>
				<Con
					from="41"
					weight="0.460809848950817"/>
				<Con
					from="42"
					weight="0.302564042065428"/>
				<Con
					from="43"
					weight="0.0990261470736378"/>
			</Neuron>
		</NeuralLayer>
		<NeuralOutputs>
			<NeuralOutput
				outputNeuron="44">
				<DerivedField
					optype="categorical"
					dataType="double">
					<FieldRef
						field="FiveyearssurvivalstatusValue0"/>
				</DerivedField>
			</NeuralOutput>
			<NeuralOutput
				outputNeuron="45">
				<DerivedField
					optype="categorical"
					dataType="double">
					<FieldRef
						field="FiveyearssurvivalstatusValue1"/>
				</DerivedField>
			</NeuralOutput>
		</NeuralOutputs>
	</NeuralNetwork>
</PMML>
